# Supplementary material for: Single-molecule live-cell imaging visualizes parallel pathways of prokaryotic nucleotide excision repair
Source: Nat Commun. 2020 Mar 20;11:1477. doi: 10.1038/s41467-020-15179-y (PMC7083872; doi:10.1038/s41467-020-15179-y)
Supplement: Supplementary file 5 — Source Data [file 41467_2020_15179_MOESM5_ESM.xlsx]

## Sheet: Supp Figure 1
Supp Figure 1 a
	D uvrA		uvrA-YPet		wild-type
UV Dose	mean	std	mean	std	mean	std
0	1	0	1	0	1	0
5	0.334037	0.250316	0.956663	0.0363441	1.15562	0.0454363
10	0.0618696	0.0432649	0.755621	0.00661689	1.05547	0.140396
20	0	0	0.314755	0.0279024	1.00381	0.0485236
40	0	0	0.0377418	0.00188523	0.511553	0.0511255
80	0	0	0.002331	0.002331	0.169202	0.0877747
Supplementary Figure 1 d
	uvrA-YPet	DuvrA/pUvrA-Ypet
Copy number	16 ± 4	120 ± 28
n_cells	105	67
Supp Figure 1 e					D = DuvrA
UV survival assay (plate reader format)					W = wild-type
UV Survival data					AY = pUvrA-YPet
	Mean															Standard deviation
UV dose	0			5			10			20			40			0			5			10			20			40
time	D	AY	WT	D	AY	WT	D	AY	WT	D	AY	WT	D	AY	WT	D	AY	WT	D	AY	WT	D	AY	WT	D	AY	WT	D	AY	WT
0	0.188333	0.196833	0.1845	0.1765	0.177833	0.196333	0.1805	0.201333	0.197	0.201833	0.198167	0.197333	0.203667	0.212833	0.2055	0.02	0.00483333	0.0148333	0.00516667	0.00916667	0.00233333	0.0105	0.02	0.0153333	0.0198333	0.0215	0.0266667	0.00933333	0.00483333	0.0005
10	0.196333	0.1955	0.194	0.179167	0.180167	0.197333	0.181667	0.199833	0.199333	0.211333	0.2015	0.2025	0.208167	0.214167	0.208833	0.024	0.00583333	0.015	0.0085	0.0108333	0.00266667	0.00833333	0.0245	0.0153333	0.0226667	0.0215	0.0288333	0.0111667	0.0045	0.000166667
20	0.195667	0.194	0.193167	0.177833	0.179333	0.196	0.180667	0.198667	0.198833	0.2105	0.200333	0.201333	0.207333	0.213333	0.207333	0.024	0.00666667	0.0148333	0.0085	0.0113333	0.00266667	0.00766667	0.0236667	0.0155	0.0231667	0.0213333	0.0286667	0.0116667	0.005	0.000666667
30	0.190833	0.197667	0.186167	0.176667	0.178	0.196333	0.180833	0.203833	0.1955	0.202167	0.197667	0.197667	0.205667	0.212	0.204333	0.0201667	0.00633333	0.0145	0.00533333	0.0106667	0.00233333	0.00916667	0.0191667	0.0145	0.0201667	0.0203333	0.026	0.0106667	0.00566667	0.002
40	0.190333	0.198167	0.187167	0.177167	0.1785	0.198333	0.181167	0.204167	0.195167	0.202333	0.198167	0.198	0.205	0.213167	0.204333	0.0193333	0.00616667	0.0148333	0.00516667	0.0108333	0.00166667	0.0085	0.0191667	0.0145	0.02	0.0201667	0.026	0.01	0.00616667	0.003
50	0.195833	0.195833	0.193667	0.177833	0.180167	0.1965	0.181333	0.199167	0.197333	0.209833	0.199667	0.2015	0.206333	0.212333	0.207167	0.0238333	0.00583333	0.0156667	0.00783333	0.0121667	0.00283333	0.00733333	0.0228333	0.0146667	0.0228333	0.021	0.0281667	0.0103333	0.00566667	0.0015
60	0.197167	0.1965	0.195	0.178833	0.181	0.197333	0.182	0.199167	0.1985	0.210833	0.200667	0.2015	0.207	0.212833	0.2075	0.0231667	0.00583333	0.0153333	0.00783333	0.012	0.00266667	0.007	0.0238333	0.0145	0.0228333	0.021	0.0278333	0.0113333	0.0055	0.00216667
70	0.197667	0.1965	0.195833	0.179	0.181167	0.197667	0.182167	0.199833	0.198667	0.211333	0.201167	0.202667	0.207667	0.214167	0.208	0.0233333	0.0065	0.0151667	0.00766667	0.0125	0.003	0.00716667	0.0231667	0.0143333	0.023	0.0208333	0.0276667	0.0116667	0.00616667	0.002
80	0.197167	0.197333	0.196167	0.179333	0.181	0.199167	0.182167	0.201333	0.198667	0.212	0.200833	0.203	0.207667	0.214333	0.208167	0.0238333	0.00566667	0.0151667	0.00733333	0.0123333	0.00316667	0.00683333	0.023	0.0146667	0.023	0.0205	0.028	0.011	0.00566667	0.00216667
90	0.198667	0.198167	0.197167	0.1805	0.182667	0.200333	0.184	0.202833	0.2005	0.212833	0.201833	0.2035	0.209167	0.215	0.2095	0.0236667	0.00516667	0.0151667	0.00716667	0.0123333	0.003	0.007	0.0225	0.0151667	0.0225	0.0208333	0.0275	0.0111667	0.00533333	0.0015
100	0.197667	0.197167	0.195667	0.179333	0.181167	0.199167	0.182667	0.200833	0.199	0.211333	0.201333	0.2025	0.208333	0.214333	0.208	0.0233333	0.00616667	0.0143333	0.00733333	0.0118333	0.0025	0.00666667	0.0231667	0.0146667	0.0226667	0.0203333	0.0275	0.0106667	0.00533333	0.002
110	0.198667	0.198167	0.196667	0.180333	0.1825	0.2	0.183	0.201667	0.199667	0.211333	0.201	0.203333	0.209	0.214667	0.208667	0.0233333	0.0055	0.0153333	0.00833333	0.0121667	0.00333333	0.007	0.0236667	0.015	0.0226667	0.0206667	0.0273333	0.011	0.005	0.002
120	0.199833	0.1995	0.200667	0.182667	0.1845	0.202667	0.186333	0.205833	0.203333	0.213333	0.205167	0.206	0.210167	0.216833	0.211167	0.0228333	0.00583333	0.017	0.007	0.0111667	0.002	0.00733333	0.0235	0.0146667	0.0226667	0.0211667	0.0273333	0.0101667	0.00483333	0.000833333
130	0.193667	0.202	0.191167	0.181	0.183167	0.203167	0.186333	0.209167	0.201	0.206333	0.2025	0.202333	0.209167	0.215667	0.2085	0.0183333	0.00666667	0.0145	0.00466667	0.0095	0.00183333	0.009	0.0191667	0.015	0.0193333	0.0191667	0.025	0.00883333	0.00566667	0.0015
140	0.2	0.2	0.198667	0.182667	0.185833	0.203833	0.187333	0.206	0.205	0.2155	0.2055	0.207833	0.210833	0.2175	0.211833	0.0226667	0.006	0.0143333	0.006	0.0111667	0.00283333	0.007	0.0236667	0.0143333	0.0225	0.0205	0.0268333	0.0095	0.00483333	0.000833333
150	0.194833	0.203667	0.193167	0.182667	0.185167	0.205167	0.188167	0.211833	0.203	0.207833	0.204667	0.204167	0.210167	0.216833	0.2095	0.0171667	0.00566667	0.0138333	0.00433333	0.00916667	0.0025	0.00783333	0.0191667	0.0143333	0.0198333	0.019	0.0251667	0.0085	0.0055	0.00183333
160	0.200667	0.201833	0.200333	0.183333	0.1855	0.206	0.188333	0.207667	0.2065	0.215667	0.2075	0.209167	0.2115	0.217167	0.2125	0.0216667	0.00516667	0.015	0.006	0.0105	0.002	0.007	0.0236667	0.0145	0.0226667	0.0208333	0.0278333	0.00883333	0.00483333	0.000833333
170	0.195833	0.203333	0.1925	0.181667	0.184333	0.205	0.187	0.212667	0.204167	0.207167	0.203333	0.205	0.2095	0.2165	0.209	0.0171667	0.00633333	0.0135	0.00466667	0.00866667	0.002	0.00833333	0.019	0.0145	0.0198333	0.0193333	0.025	0.0085	0.00483333	0.002
180	0.196667	0.204833	0.193667	0.182167	0.186	0.206333	0.187833	0.213333	0.204833	0.2085	0.205333	0.2055	0.210667	0.218333	0.2105	0.0176667	0.0055	0.0136667	0.00416667	0.009	0.00166667	0.0085	0.0196667	0.0141667	0.0195	0.0193333	0.0248333	0.00833333	0.00533333	0.0015
190	0.202167	0.202667	0.2005	0.183833	0.1875	0.206167	0.187833	0.2095	0.207167	0.216	0.2085	0.2105	0.211333	0.218333	0.212333	0.0215	0.00466667	0.0135	0.00616667	0.0095	0.00216667	0.0075	0.0228333	0.0151667	0.0233333	0.0211667	0.0278333	0.009	0.00433333	0
200	0.197167	0.204167	0.193167	0.1815	0.186167	0.205333	0.187167	0.214167	0.205667	0.207833	0.2045	0.205833	0.209833	0.217	0.209167	0.0178333	0.0055	0.0121667	0.00383333	0.00783333	0.00266667	0.00883333	0.0195	0.014	0.0195	0.0198333	0.0248333	0.00883333	0.00466667	0.00183333
210	0.203667	0.204167	0.204	0.184333	0.188	0.207833	0.187833	0.211167	0.2095	0.215667	0.207667	0.2105	0.211667	0.218833	0.213333	0.02	0.0045	0.015	0.00666667	0.00933333	0.0025	0.00683333	0.0228333	0.0151667	0.0233333	0.021	0.0285	0.00933333	0.00283333	0.000333333
220	0.204333	0.204833	0.202833	0.183667	0.188667	0.208333	0.187667	0.211167	0.2105	0.215167	0.208333	0.2115	0.211333	0.218	0.213	0.0206667	0.00383333	0.0131667	0.00633333	0.00933333	0.003	0.00733333	0.0231667	0.0151667	0.0228333	0.021	0.0288333	0.008	0.00333333	0
230	0.205	0.204833	0.202	0.182	0.187333	0.209167	0.1865	0.211667	0.210167	0.215167	0.207667	0.210833	0.210167	0.217333	0.212	0.0193333	0.00283333	0.0116667	0.00633333	0.009	0.0035	0.00683333	0.0243333	0.0145	0.0225	0.021	0.0291667	0.00916667	0.003	0
240	0.207667	0.207	0.204	0.1835	0.190333	0.212167	0.1865	0.212833	0.212	0.214667	0.209667	0.2125	0.210667	0.218333	0.213	0.0183333	0.00333333	0.012	0.00616667	0.00866667	0.00383333	0.00716667	0.0241667	0.0143333	0.0226667	0.022	0.0295	0.00933333	0.00366667	0.000333333
250	0.205167	0.211667	0.199	0.180833	0.190667	0.212667	0.186833	0.2205	0.211667	0.207	0.206333	0.2105	0.208833	0.218	0.210167	0.0138333	0.002	0.011	0.00416667	0.006	0.000333333	0.0085	0.0221667	0.0126667	0.0193333	0.02	0.0278333	0.0085	0.00433333	0.000833333
260	0.212667	0.2115	0.208667	0.1825	0.192	0.217333	0.186833	0.2165	0.216	0.214333	0.211667	0.215667	0.210333	0.218833	0.2145	0.0173333	0.000166667	0.0113333	0.00583333	0.009	0.00633333	0.0075	0.0251667	0.014	0.0223333	0.0226667	0.0316667	0.00933333	0.00316667	0.0005
270	0.216	0.216	0.211	0.182833	0.193333	0.222	0.1865	0.220167	0.220167	0.214667	0.213833	0.218167	0.210833	0.2195	0.2145	0.015	0.00133333	0.01	0.00583333	0.008	0.008	0.00683333	0.0278333	0.0128333	0.0226667	0.0241667	0.0335	0.0095	0.00283333	0.000166667
280	0.220667	0.218833	0.213333	0.1835	0.195833	0.227333	0.186667	0.224333	0.226	0.214833	0.215333	0.220667	0.210167	0.219833	0.215	0.0126667	0.0025	0.00833333	0.00583333	0.00783333	0.00966667	0.00666667	0.028	0.0133333	0.0231667	0.0246667	0.0343333	0.00916667	0.00316667	0.001
290	0.2255	0.222667	0.218167	0.180667	0.1975	0.231167	0.1855	0.229333	0.230167	0.2135	0.215833	0.223667	0.209333	0.2185	0.214333	0.00983333	0.00633333	0.00683333	0.006	0.0065	0.0111667	0.0075	0.029	0.0125	0.0228333	0.0248333	0.037	0.00833333	0.00283333	0.002
300	0.232833	0.233833	0.220667	0.183	0.205833	0.241	0.187333	0.248833	0.242833	0.207333	0.216833	0.2295	0.210333	0.221833	0.213667	0.0005	0.0101667	0.00233333	0.00466667	0.0015	0.009	0.009	0.0295	0.00483333	0.0196667	0.0215	0.0345	0.00866667	0.00283333	0.000333333
310	0.243667	0.238167	0.233	0.183167	0.207	0.249667	0.1865	0.244833	0.251167	0.213333	0.2225	0.235	0.210167	0.221667	0.217	0.00133333	0.0125	0.000666667	0.00583333	0.004	0.013	0.00716667	0.0358333	0.0105	0.0223333	0.0278333	0.0406667	0.00883333	0.002	0.002
320	0.2535	0.248	0.241	0.183	0.212833	0.2585	0.1865	0.2535	0.263167	0.213833	0.226333	0.241333	0.210167	0.222	0.218667	0.00316667	0.0173333	0.003	0.00566667	0.00216667	0.0135	0.00683333	0.0358333	0.0095	0.0218333	0.028	0.0423333	0.00883333	0.00133333	0.00266667
330	0.265167	0.262833	0.247833	0.182333	0.226667	0.268167	0.186833	0.280167	0.277833	0.2075	0.226667	0.251333	0.209333	0.225333	0.217333	0.0131667	0.0245	0.00816667	0.00433333	0.00566667	0.0135	0.00883333	0.0355	0.00283333	0.0191667	0.0233333	0.0356667	0.00866667	0.00166667	0.001
340	0.282333	0.272833	0.265	0.182667	0.230167	0.2855	0.187167	0.2785	0.2885	0.215	0.235667	0.260167	0.210833	0.226167	0.224167	0.0126667	0.0285	0.0133333	0.00633333	0.00216667	0.0175	0.00716667	0.0391667	0.00683333	0.0223333	0.0313333	0.0441667	0.00883333	0.00116667	0.00483333
350	0.2995	0.289	0.281	0.182167	0.240167	0.301	0.186	0.290667	0.302833	0.2125	0.241833	0.270333	0.209	0.226833	0.224333	0.0181667	0.0343333	0.017	0.0065	0.0035	0.019	0.007	0.0413333	0.0045	0.0218333	0.0338333	0.0463333	0.009	0.000166667	0.00633333
360	0.3215	0.3075	0.301167	0.1835	0.254167	0.323833	0.187167	0.3085	0.320333	0.215	0.250167	0.285333	0.212	0.231	0.230833	0.0241667	0.0411667	0.0228333	0.0065	0.00483333	0.0235	0.00683333	0.0408333	0.00333333	0.0223333	0.0341667	0.0486667	0.009	0.00266667	0.0085
370	0.344833	0.3345	0.319667	0.183	0.278833	0.3465	0.187833	0.348167	0.352333	0.207167	0.2565	0.305833	0.210333	0.237167	0.231167	0.0341667	0.0505	0.0273333	0.004	0.0155	0.0278333	0.00916667	0.0418333	0.00866667	0.0191667	0.0281667	0.0451667	0.008	0.0065	0.0075
380	0.367833	0.35	0.349	0.182167	0.2845	0.3745	0.185667	0.346667	0.363833	0.213833	0.271	0.314333	0.21	0.237333	0.2415	0.0375	0.0543333	0.0316667	0.0065	0.00916667	0.0291667	0.00733333	0.041	0.0055	0.0221667	0.0403333	0.0533333	0.00933333	0.00633333	0.0145
390	0.4005	0.381167	0.377167	0.182167	0.315167	0.402833	0.186	0.393333	0.405167	0.2065	0.284167	0.3435	0.208833	0.244667	0.242667	0.0448333	0.0658333	0.0368333	0.00483333	0.0218333	0.0365	0.00933333	0.0426667	0.0188333	0.0191667	0.0361667	0.0518333	0.00883333	0.009	0.0156667
400	0.435333	0.405333	0.408667	0.183833	0.328667	0.434833	0.186833	0.401333	0.4275	0.213	0.302167	0.359833	0.211	0.249333	0.257833	0.046	0.0723333	0.0483333	0.00616667	0.016	0.0371667	0.00816667	0.045	0.0121667	0.0216667	0.0465	0.0641667	0.00966667	0.00966667	0.0225
410	0.47	0.434167	0.446333	0.183167	0.355667	0.460167	0.186667	0.4285	0.46	0.212667	0.319833	0.384333	0.210167	0.256	0.268167	0.0433333	0.0745	0.0493333	0.00516667	0.0176667	0.0348333	0.008	0.0478333	0.00966667	0.022	0.0488333	0.0663333	0.00916667	0.0113333	0.0261667
420	0.503167	0.468667	0.474333	0.182	0.400167	0.485833	0.186167	0.493333	0.523667	0.205	0.339333	0.4305	0.208	0.266833	0.272	0.0425	0.0786667	0.056	0.004	0.0378333	0.0375	0.00916667	0.0546667	0.0116667	0.0186667	0.0406667	0.0655	0.00866667	0.0158333	0.024
430	0.540833	0.497667	0.516333	0.183167	0.4205	0.510667	0.1855	0.511	0.55	0.213	0.357333	0.450667	0.209667	0.273167	0.290333	0.0358333	0.0773333	0.0556667	0.0055	0.0295	0.0293333	0.00816667	0.06	0.009	0.022	0.0483333	0.0746667	0.00966667	0.0145	0.0316667
440	0.568	0.525833	0.544833	0.181	0.453833	0.536	0.183167	0.548333	0.585833	0.210667	0.382667	0.481667	0.208	0.283667	0.304167	0.0336667	0.0725	0.0525	0.00533333	0.0315	0.021	0.0075	0.0673333	0.0085	0.0216667	0.0493333	0.075	0.00966667	0.017	0.0341667
450	0.598167	0.5585	0.578333	0.184167	0.5005	0.566333	0.1855	0.591667	0.626333	0.212333	0.412833	0.516667	0.210833	0.303	0.323	0.0251667	0.0668333	0.0493333	0.0045	0.0405	0.0143333	0.00783333	0.0626667	0.0113333	0.022	0.0458333	0.072	0.0095	0.0213333	0.0376667
460	0.622333	0.586	0.6025	0.184333	0.538	0.6025	0.186833	0.634	0.658833	0.214167	0.448667	0.551333	0.210333	0.318333	0.3455	0.0266667	0.0666667	0.0445	0.00533333	0.0393333	0.00916667	0.0075	0.0586667	0.0128333	0.0221667	0.0496667	0.0716667	0.00966667	0.0253333	0.0395
470	0.649833	0.613	0.633167	0.183333	0.585	0.636333	0.185667	0.679333	0.703167	0.205333	0.487	0.599167	0.208	0.343833	0.359833	0.0218333	0.058	0.0445	0.00233333	0.0583333	0.0116667	0.00933333	0.058	0.0135	0.0186667	0.0486667	0.0678333	0.008	0.0371667	0.0378333
480	0.673333	0.6335	0.6565	0.183333	0.614333	0.661167	0.185667	0.694667	0.728833	0.213	0.515667	0.6205	0.2085	0.363167	0.396167	0.0186667	0.0548333	0.0438333	0.00366667	0.0536667	0.00716667	0.00766667	0.0603333	0.00983333	0.0216667	0.054	0.0728333	0.00916667	0.0361667	0.0481667
490	0.697333	0.655833	0.674167	0.1825	0.6305	0.6865	0.1845	0.721833	0.759833	0.211	0.553	0.654167	0.208	0.384333	0.425167	0.016	0.0521667	0.0428333	0.0045	0.0455	0.0065	0.00783333	0.0698333	0.0005	0.0216667	0.053	0.0735	0.00866667	0.0386667	0.0525
500	0.721667	0.680833	0.703333	0.184833	0.654833	0.717667	0.1865	0.758833	0.778167	0.213	0.592667	0.688	0.209333	0.414333	0.457333	0.0163333	0.0398333	0.0353333	0.0035	0.0378333	0.0146667	0.00816667	0.0808333	0.0045	0.0216667	0.0506667	0.0743333	0.00866667	0.041	0.0546667
510	0.739167	0.697	0.725167	0.185	0.673833	0.738	0.185	0.772667	0.791	0.213	0.6255	0.714333	0.209167	0.441833	0.489667	0.0131667	0.0353333	0.0341667	0.00366667	0.0368333	0.0233333	0.00833333	0.08	0.0113333	0.0223333	0.0441667	0.0696667	0.00916667	0.0391667	0.0546667
520	0.749667	0.72	0.745833	0.185333	0.700167	0.775167	0.185833	0.809	0.8135	0.204667	0.6635	0.7505	0.208333	0.479333	0.5155	0.0113333	0.0376667	0.0321667	0	0.0371667	0.0315	0.0095	0.07	0.0075	0.019	0.0441667	0.0645	0.00833333	0.0436667	0.0488333
530	0.7605	0.730667	0.766167	0.1865	0.721667	0.8	0.185667	0.8335	0.83	0.205667	0.696333	0.767	0.208833	0.5095	0.548667	0.00283333	0.0363333	0.0325	0.000833333	0.035	0.0326667	0.00966667	0.0725	0.00833333	0.0186667	0.047	0.0673333	0.00783333	0.0408333	0.047
540	0.778167	0.7455	0.782167	0.1885	0.751833	0.817667	0.186333	0.847333	0.849167	0.206	0.724	0.791333	0.208833	0.5415	0.587	0.000833333	0.0308333	0.0325	0.00216667	0.0361667	0.0313333	0.00966667	0.0816667	0.000166667	0.019	0.0513333	0.0633333	0.0085	0.0401667	0.0493333
550	0.798667	0.763667	0.802833	0.187833	0.750167	0.838167	0.185667	0.849667	0.8555	0.213	0.730833	0.797833	0.209	0.566667	0.636333	0.00133333	0.0273333	0.0248333	0.000833333	0.0265	0.0178333	0.00766667	0.0653333	0.0138333	0.022	0.0408333	0.0661667	0.009	0.028	0.06
560	0.807667	0.781833	0.817667	0.190167	0.771167	0.863667	0.184333	0.8875	0.878833	0.204167	0.760667	0.820667	0.208333	0.6065	0.656833	0.004	0.0281667	0.0243333	0.00416667	0.0285	0.032	0.00933333	0.0718333	0.0115	0.0188333	0.0483333	0.0653333	0.008	0.0388333	0.0548333
570	0.822	0.7955	0.835	0.191333	0.792167	0.8815	0.183833	0.8995	0.896333	0.203833	0.785167	0.8475	0.206167	0.639167	0.684167	0.003	0.0231667	0.0156667	0.00666667	0.0331667	0.0301667	0.0095	0.0775	0.016	0.0181667	0.0468333	0.0651667	0.0085	0.0388333	0.0598333
580	0.837333	0.812833	0.8495	0.1945	0.804667	0.9005	0.184333	0.911333	0.9175	0.203167	0.809667	0.866833	0.206167	0.6745	0.715	0.00666667	0.0255	0.0161667	0.0108333	0.0323333	0.0361667	0.00933333	0.0786667	0.0121667	0.0181667	0.049	0.0648333	0.0085	0.0425	0.0673333
590	0.854	0.822	0.861667	0.195833	0.8145	0.9245	0.185667	0.932667	0.941833	0.213167	0.8205	0.887667	0.209833	0.713	0.744833	0.002	0.0306667	0.0223333	0.00716667	0.0338333	0.0361667	0.00833333	0.095	0.0251667	0.0221667	0.0288333	0.0686667	0.0095	0.058	0.0701667
600	0.877167	0.844	0.882333	0.201333	0.846333	0.933	0.184	0.967833	0.972333	0.203	0.857167	0.914167	0.207167	0.749667	0.753167	0.00616667	0.038	0.0223333	0.0176667	0.0493333	0.0376667	0.00966667	0.0971667	0.0226667	0.0183333	0.0418333	0.0711667	0.00816667	0.0646667	0.0551667
610	0.887833	0.862333	0.9045	0.2065	0.859667	0.955833	0.184667	0.9765	0.989333	0.2035	0.872333	0.926833	0.208	0.780833	0.779333	0.00716667	0.0343333	0.0245	0.0211667	0.0453333	0.0381667	0.00966667	0.0938333	0.0253333	0.0188333	0.0366667	0.0755	0.00866667	0.0751667	0.0583333
620	0.908167	0.890167	0.924333	0.2105	0.871833	0.974833	0.183167	0.9875	1.003	0.203667	0.8925	0.940167	0.206333	0.787167	0.797	0.00116667	0.0308333	0.0233333	0.0261667	0.0431667	0.0348333	0.00983333	0.0858333	0.033	0.019	0.0391667	0.0751667	0.00833333	0.0561667	0.0653333
630	0.923667	0.906	0.945833	0.215833	0.878167	0.984667	0.183	1.00217	1.0155	0.203	0.900667	0.951167	0.2065	0.815167	0.815	0.00566667	0.0366667	0.0255	0.0321667	0.0421667	0.0366667	0.00933333	0.0938333	0.0225	0.0183333	0.0493333	0.0678333	0.00883333	0.0711667	0.0653333
640	0.939333	0.922	0.959667	0.216167	0.894167	0.9955	0.1845	1.00283	1.02867	0.212167	0.9125	0.9625	0.209333	0.8255	0.848167	0.002	0.028	0.032	0.0278333	0.0368333	0.0318333	0.00816667	0.0925	0.0323333	0.0215	0.0388333	0.0748333	0.008	0.0498333	0.0755
650	0.958833	0.948167	0.992167	0.23	0.922	1.01767	0.184167	1.031	1.04683	0.204	0.944833	0.977167	0.208	0.84	0.856	0.0075	0.0305	0.0411667	0.044	0.0396667	0.0306667	0.0095	0.084	0.0208333	0.0186667	0.0435	0.0701667	0.00833333	0.0493333	0.0693333
660	0.9715	0.963167	1.01267	0.239	0.938667	1.034	0.184667	1.04317	1.0575	0.204333	0.953167	0.996167	0.208167	0.854833	0.865833	0.0108333	0.0248333	0.054	0.0526667	0.0463333	0.0323333	0.01	0.0858333	0.0258333	0.0183333	0.0458333	0.0741667	0.0085	0.0475	0.0655
670	0.9855	0.968667	1.02	0.239333	0.945	1.041	0.184333	1.0455	1.06183	0.211	0.962	1.00267	0.208833	0.860333	0.898167	0.0085	0.0323333	0.049	0.0523333	0.0426667	0.0253333	0.00833333	0.0925	0.0241667	0.0213333	0.0436667	0.075	0.00916667	0.0423333	0.0758333
680	0.9955	0.980833	1.0475	0.246667	0.967833	1.0555	0.1835	1.06467	1.08633	0.209667	0.981833	1.01467	0.207	0.8755	0.9075	0.0095	0.0378333	0.0541667	0.0606667	0.0561667	0.0265	0.0085	0.086	0.0196667	0.021	0.0495	0.0716667	0.00866667	0.0441667	0.0741667
690	1.00833	1.00467	1.07933	0.270167	0.996833	1.0765	0.1835	1.11017	1.1145	0.202667	1.0105	1.03833	0.2065	0.891333	0.908167	0.0273333	0.0356667	0.06	0.0858333	0.0825	0.0318333	0.0095	0.0661667	0.00683333	0.018	0.0615	0.0753333	0.00816667	0.05	0.0628333
700	1.0205	1.01533	1.08983	0.271667	1.01983	1.102	0.182667	1.13383	1.12917	0.209	1.01983	1.05067	0.206333	0.902333	0.933167	0.0238333	0.0363333	0.0495	0.086	0.0905	0.0273333	0.008	0.0545	0.0035	0.0223333	0.0535	0.074	0.009	0.0423333	0.0711667
710	1.0275	1.03283	1.09817	0.295667	1.0355	1.11133	0.182333	1.15033	1.128	0.202	1.03617	1.06167	0.206833	0.916	0.9225	0.0301667	0.0285	0.0561667	0.112667	0.103167	0.0253333	0.00966667	0.04	0.00233333	0.019	0.0531667	0.0743333	0.0085	0.042	0.0571667
720	1.0495	1.05233	1.11683	0.310333	1.05267	1.14383	0.183333	1.1785	1.156	0.203667	1.06667	1.078	0.207167	0.935	0.944667	0.0418333	0.028	0.0508333	0.126	0.105667	0.0251667	0.00966667	0.0425	0.001	0.0193333	0.0603333	0.07	0.00916667	0.0436667	0.0506667
730	1.05717	1.06517	1.12383	0.314	1.06833	1.16517	0.184333	1.1925	1.18267	0.210333	1.08817	1.0915	0.207667	0.947167	0.981333	0.0365	0.0315	0.0508333	0.126333	0.105333	0.0238333	0.00833333	0.0458333	0.00866667	0.0223333	0.0651667	0.0781667	0.00866667	0.0351667	0.0533333
740	1.06417	1.07	1.137	0.3435	1.08533	1.181	0.1835	1.20083	1.193	0.203167	1.09867	1.10433	0.207333	0.961167	0.976667	0.0395	0.0243333	0.0566667	0.1585	0.112667	0.0213333	0.00883333	0.0381667	0.00666667	0.0185	0.0646667	0.071	0.009	0.0481667	0.0563333
750	1.0815	1.08483	1.15817	0.352167	1.09567	1.20483	0.1835	1.22083	1.204	0.209167	1.13	1.12617	0.207167	0.972833	1.01067	0.0451667	0.0308333	0.0478333	0.165833	0.109	0.0215	0.00816667	0.0418333	0.0113333	0.0221667	0.062	0.0678333	0.00816667	0.0465	0.0576667
760	1.08417	1.09233	1.152	0.365333	1.10433	1.21933	0.182333	1.22617	1.2175	0.209833	1.13833	1.1425	0.2065	0.985667	1.02717	0.0338333	0.025	0.0436667	0.18	0.115333	0.0213333	0.00766667	0.0505	0.0135	0.0218333	0.0523333	0.0708333	0.0095	0.0503333	0.0555
770	1.089	1.103	1.16333	0.381167	1.1145	1.2295	0.183333	1.24033	1.237	0.210833	1.175	1.16267	0.207833	1.00367	1.04917	0.04	0.021	0.0463333	0.1935	0.115167	0.0248333	0.00833333	0.044	0.0176667	0.0221667	0.0386667	0.0566667	0.00916667	0.0663333	0.0525
780	1.09333	1.1155	1.183	0.408833	1.123	1.23833	0.181167	1.25267	1.23017	0.202	1.17467	1.1665	0.206	1.021	1.05633	0.037	0.0218333	0.0446667	0.2255	0.111333	0.0173333	0.00883333	0.0363333	0.0185	0.019	0.0353333	0.0575	0.009	0.0743333	0.044
790	1.1075	1.12633	1.19267	0.412667	1.1395	1.25767	0.182667	1.27717	1.254	0.21	1.20017	1.19967	0.208	1.03967	1.09867	0.0345	0.0176667	0.0393333	0.226333	0.115167	0.0126667	0.00766667	0.0468333	0.0233333	0.0216667	0.0355	0.0586667	0.01	0.0823333	0.052
800	1.10967	1.123	1.191	0.421833	1.14117	1.25483	0.1835	1.27683	1.267	0.2105	1.207	1.20383	0.207833	1.055	1.106	0.0363333	0.011	0.047	0.2345	0.113833	0.0141667	0.00816667	0.0598333	0.0193333	0.0218333	0.034	0.0555	0.0101667	0.0883333	0.053
810	1.11833	1.13817	1.20583	0.444667	1.1545	1.27267	0.182	1.291	1.27683	0.2025	1.224	1.21567	0.207	1.075	1.1185	0.039	0.00416667	0.0458333	0.261333	0.114833	0.011	0.00933333	0.0513333	0.0211667	0.0191667	0.0266667	0.054	0.00933333	0.094	0.0435
820	1.11983	1.13583	1.20967	0.441167	1.1665	1.281	0.183167	1.29383	1.27967	0.209833	1.24533	1.2285	0.2075	1.0865	1.15617	0.0331667	0.0135	0.035	0.254167	0.119833	0.019	0.0075	0.0521667	0.0286667	0.0215	0.036	0.0535	0.00916667	0.105833	0.0511667
830	1.123	1.1265	1.2055	0.449	1.16383	1.28833	0.181833	1.29117	1.28633	0.208833	1.25517	1.24117	0.205667	1.10117	1.16483	0.022	0.0101667	0.0401667	0.264	0.1275	0.0213333	0.00816667	0.0581667	0.0266667	0.0218333	0.0241667	0.0505	0.00933333	0.112167	0.0481667
840	1.12617	1.144	1.21583	0.471667	1.181	1.2935	0.182	1.306	1.29517	0.202	1.26217	1.24367	0.204833	1.11367	1.1785	0.0375	0.00433333	0.0441667	0.29	0.125	0.0218333	0.009	0.0543333	0.0215	0.0186667	0.0348333	0.0443333	0.00883333	0.113333	0.0401667
850	1.13733	1.14783	1.2095	0.475833	1.1795	1.30533	0.182167	1.3125	1.30133	0.209333	1.28	1.26917	0.207	1.12383	1.20983	0.0233333	0.0045	0.0348333	0.289167	0.122167	0.00866667	0.00716667	0.0705	0.033	0.0216667	0.026	0.0551667	0.01	0.115833	0.0488333
860	1.13283	1.14917	1.22233	0.497667	1.172	1.29017	0.180333	1.30783	1.297	0.199833	1.26567	1.24767	0.205	1.12733	1.19633	0.0338333	0.00216667	0.0366667	0.316667	0.12	0.0208333	0.00866667	0.0551667	0.0296667	0.0185	0.0373333	0.0466667	0.00933333	0.120667	0.029
870	1.15933	1.16983	1.2405	0.5105	1.18933	1.31533	0.181	1.33	1.32133	0.201	1.28467	1.27433	0.205	1.14817	1.2195	0.0403333	0.00283333	0.0448333	0.329167	0.122667	0.0246667	0.009	0.0556667	0.0286667	0.0183333	0.0296667	0.0493333	0.01	0.1215	0.0248333
880	1.17767	1.17367	1.249	0.517167	1.2	1.31783	0.182	1.34517	1.34417	0.208833	1.29667	1.29267	0.207	1.167	1.2495	0.036	0.00833333	0.0366667	0.332167	0.123667	0.0235	0.008	0.0725	0.0398333	0.0218333	0.0433333	0.0523333	0.0103333	0.121667	0.0325
890	1.16017	1.17083	1.2275	0.5095	1.17633	1.31283	0.182833	1.31483	1.31233	0.209333	1.29283	1.28867	0.207	1.16283	1.2675	0.0241667	0.0055	0.0328333	0.324167	0.0983333	0.0125	0.00816667	0.0628333	0.049	0.0216667	0.0248333	0.0486667	0.00966667	0.113833	0.0635
900	1.16633	1.16817	1.2385	0.517167	1.19567	1.334	0.182833	1.34	1.33933	0.208833	1.30517	1.3045	0.206333	1.181	1.27883	0.0226667	0.0065	0.0431667	0.3325	0.118333	0.0273333	0.0075	0.083	0.043	0.0218333	0.0311667	0.0538333	0.0103333	0.123	0.0425
910	1.183	1.1875	1.25233	0.546333	1.201	1.33983	0.181667	1.35817	1.34833	0.202	1.3125	1.3035	0.205333	1.2005	1.27083	0.0406667	0.0075	0.045	0.364333	0.117667	0.0271667	0.00933333	0.0718333	0.0506667	0.0186667	0.0335	0.0631667	0.00966667	0.133833	0.0328333
920	1.1905	1.18983	1.25717	0.548667	1.20783	1.342	0.181	1.35983	1.3575	0.200167	1.31667	1.3145	0.2035	1.20683	1.29117	0.0375	0.00383333	0.0425	0.368667	0.1245	0.0263333	0.00933333	0.0725	0.0508333	0.0181667	0.042	0.0638333	0.00916667	0.1355	0.0331667
930	1.20567	1.18833	1.26567	0.555333	1.20717	1.35167	0.181833	1.358	1.361	0.207833	1.3325	1.3225	0.206167	1.20733	1.32517	0.0296667	0.0116667	0.0376667	0.371667	0.114833	0.0286667	0.00816667	0.0703333	0.0613333	0.0215	0.0405	0.0628333	0.0101667	0.133667	0.0391667
940	1.20083	1.2	1.26583	0.5735	1.21767	1.34833	0.181333	1.3575	1.35167	0.199667	1.32383	1.31567	0.203667	1.21633	1.31833	0.0275	0.0106667	0.0295	0.393167	0.119	0.0356667	0.00966667	0.0778333	0.0496667	0.0183333	0.0501667	0.0553333	0.0103333	0.128667	0.038
950	1.2165	1.207	1.27533	0.579667	1.215	1.3685	0.183167	1.37	1.37133	0.209	1.33617	1.32833	0.206667	1.228	1.32967	0.0261667	0.0123333	0.0366667	0.394667	0.113333	0.0365	0.00816667	0.0726667	0.0473333	0.022	0.0361667	0.053	0.0103333	0.128667	0.0306667
960	1.21983	1.207	1.26967	0.5905	1.22567	1.35683	0.183333	1.37	1.36233	0.208167	1.338	1.34167	0.206	1.23383	1.33683	0.0235	0.013	0.0306667	0.4055	0.116667	0.0305	0.00866667	0.0796667	0.052	0.0218333	0.046	0.0616667	0.0103333	0.140833	0.0455
970	1.22533	1.21883	1.28833	0.601167	1.2255	1.36667	0.1825	1.36917	1.37067	0.2075	1.33783	1.34	0.204833	1.24267	1.34567	0.0266667	0.0218333	0.0296667	0.418167	0.114833	0.0323333	0.00916667	0.0735	0.0473333	0.0215	0.0411667	0.0633333	0.0108333	0.136	0.0293333
980	1.2295	1.22867	1.298	0.623333	1.23733	1.373	0.184167	1.38983	1.37	0.200833	1.35133	1.34883	0.204667	1.25	1.349	0.0285	0.0236667	0.0323333	0.442667	0.114667	0.0323333	0.0121667	0.0755	0.0506667	0.0185	0.046	0.0635	0.01	0.138	0.0203333
990	1.24083	1.2155	1.29333	0.633	1.22583	1.37883	0.183	1.37467	1.37567	0.207167	1.35917	1.34117	0.204167	1.256	1.38033	0.0208333	0.0228333	0.0303333	0.451333	0.107833	0.0441667	0.00966667	0.0813333	0.058	0.0218333	0.0441667	0.0601667	0.0111667	0.137667	0.0436667
1000	1.23233	1.22283	1.299	0.647	1.23483	1.38633	0.1855	1.38833	1.383	0.208333	1.36133	1.35783	0.2055	1.25783	1.38683	0.0166667	0.0175	0.02	0.463	0.1115	0.036	0.0105	0.0826667	0.046	0.0213333	0.042	0.0571667	0.00983333	0.134833	0.0468333
1010	1.23417	1.21867	1.2945	0.661667	1.2275	1.38467	0.186167	1.37567	1.38717	0.207833	1.35217	1.35017	0.204667	1.26567	1.3935	0.0128333	0.024	0.0265	0.477333	0.107167	0.0383333	0.0118333	0.0873333	0.0625	0.0211667	0.0425	0.0665	0.0106667	0.14	0.0551667
1020	1.22983	1.227	1.297	0.670667	1.23133	1.37583	0.188833	1.386	1.37783	0.200667	1.35433	1.359	0.2045	1.272	1.38783	0.0161667	0.0326667	0.0263333	0.491	0.103667	0.0355	0.0175	0.0846667	0.0631667	0.0183333	0.043	0.0636667	0.0105	0.147	0.0528333
1030	1.23617	1.2325	1.29633	0.676333	1.23433	1.39083	0.191333	1.38767	1.3865	0.201833	1.36783	1.35167	0.204667	1.28417	1.39533	0.0158333	0.0285	0.029	0.495333	0.0966667	0.0435	0.019	0.091	0.0665	0.0188333	0.0481667	0.0613333	0.0106667	0.147833	0.0436667
1040	1.23167	1.22667	1.297	0.680333	1.233	1.38417	0.191667	1.38467	1.39067	0.207167	1.3705	1.36383	0.203833	1.27933	1.40133	0.0126667	0.0323333	0.0253333	0.497667	0.107333	0.0385	0.0183333	0.0943333	0.0663333	0.0218333	0.0521667	0.0585	0.0105	0.143333	0.057
1050	1.23217	1.2275	1.2935	0.688	1.22483	1.38167	0.1945	1.38567	1.38733	0.2	1.36167	1.36083	0.202333	1.27833	1.3945	0.0145	0.0228333	0.0241667	0.509333	0.0945	0.0443333	0.0241667	0.0906667	0.064	0.019	0.0543333	0.0671667	0.0106667	0.149	0.0495
1060	1.24	1.23	1.301	0.6905	1.23667	1.39217	0.1995	1.38783	1.38267	0.201333	1.36017	1.3635	0.204	1.27367	1.38817	0.0206667	0.028	0.0173333	0.508833	0.103	0.0435	0.0258333	0.0961667	0.061	0.0186667	0.0501667	0.0611667	0.011	0.139	0.0361667
1070	1.23483	1.23383	1.29583	0.699	1.23617	1.38367	0.201333	1.38	1.38533	0.200833	1.36617	1.363	0.2035	1.29067	1.406	0.0171667	0.0301667	0.0198333	0.519333	0.0948333	0.04	0.029	0.0886667	0.0713333	0.0178333	0.0548333	0.0663333	0.00983333	0.143333	0.056
1080	1.2425	1.22533	1.3005	0.702167	1.22717	1.39583	0.202833	1.38733	1.39133	0.208167	1.37017	1.36267	0.204333	1.2825	1.41217	0.0111667	0.023	0.0218333	0.5185	0.0955	0.0441667	0.0285	0.1	0.0656667	0.0215	0.0475	0.065	0.0106667	0.1365	0.0561667

## Sheet: Supp Fig 1c
Integrated fluorescence intensity of single UvrA-Ypet (au)
15032
10678
70065
132780
37692
10941
25545
39143
28108
56872
58220
59005
42544
28003
105660
89459
39364
52434
88301
30195
39311
35233
29222
33271
14189
33547
20124
48792
36294
28029
13840
27710
14796
21728
20423
24174
24367
29389
12971
10734
20450
26313
24206
19602
17568
13370
53003
40671
33431
41909
40498
32266
50574
33980
26967
42930
31166
24465
34939
18301
24918
47978
19722
63842
13250
14183
28319
28615
42197
11008
20950
18186
24405
10329
15785
19459
31666
24611
31270
29096
32471
31765
15925
25648
19453
36014
43660
33333
47302
23406
16447
10909
43693
17532
16111
15411
17233
25767
21972
46820
21823
38311
38245
66811
42763
11888
12175
12921
56071
45890
32343
42074
28559
34404
29464
25635
13095
49580
26544
22464
12665
15617
13841
24289
16199
36513
36432
17498
8356.2
8425.3
39620
17718
21984
49307
49229
52031
31517
31357
32735
15348
20580
32226
18802
14283
14063
14061
16026
21181
17091
17878
28901
36943
35666
36164
23667
50638
35082
22660
16049
14472
29334
42822
13773
17290
50810
70507
48375
16862
16823
22910
15578
10499
34791
30832
50645
41764
36168
34172
16229
23083
14129
13954
62117
45227
55226
49737
15511
13331
20944
55143
43686
16446
6887.9
13555
35113
15544
12153
30898
9862.7
16211
14921
11862
10357
26456
33461
10677
20500
20755
16910
19514
14905
9131.8
22952
22911
34835
13612
16262
19069
14047
56622
21171
20709
46254
22373
25499
36487
17874
8051.6
14741
11159
13535
9604
27224
21177
17634
10678
25942
38454
26091
16800
20280
11583
20282
9708.7
11561
12025
12791
10833
12282
29460
46510
7531.5
9641.8
19982
35622
16871
13851
29440
37058
15258
24430
17867
16435
14399
8771.9
10210
24384
12667
12807
7148.9
10470
16266
19296
28034
14229
24309
23585
19503
14970
28444
32200
15685
42100
50541
38754
35514
32344
50916
40970
58681
31738
58267
53625
37375
17941
20145
16481
45146
39022
39392
35616
67196
19030
42952
28953
17739
13250
13346
23814
8014.1
18592
16327
33983
17416
30629
22341
34563
27556
21517
27996
17013
17908
20853
20972
10590
17493
9448.6
29733
17315
33189
22710
16419
8040.2
12216
26383
16595
37968
28473
31782
22510
28749
15607
49811
30228
17177
20333
14203
17464
28711
19019
54854
45277
9196
28383
46429
46916
25647
22860
54790
13406
22235
6756
29361
14312
38604
53343
56848
51277
41981
47131
11514
33066
35781
49466
27826
18279
26008
22034
27999
21369
24697
12807
41537
52804
52579
55270
24051
14869
38505
26123
36902
32807
8062.3
9767.9
16411
19618
16215
26808
24428
14019
67500
47687
14440
31201
14921
22940
12275
24658
8299.5
44602
55998
12653
7304.5
25920
27824
25558
19566
27269
17875
31298
29234
22926
20380
29033
15783
19246
22385
16476
19699
31975
13522
55656
18977
34635
31266
10021
30400
40654
30409
25285
10747
12200
33554
40748
50304
43999
20032
20255
15657
35131
35023
21045
14496
27414
14960
15508
15658
18660
12353
21698
10576
23867
14117
14091
28005
12541
24765
10775
24353
35487
16691
11953
7673.6
25464
17519
21713
9930.1
11086
18777
43201
33094
24774
40617
21158
13306
16999
12077
11536
23448
24216
6494.6
17324
32860
14060
39534
46076
15402
40426
40220
22112
10503
33588
8421.6
33858
41897
17029
18356
10232
18122
14182
12113
24755
31211
11445
10695
37724
10875
16801
8087.1
32890
13028
17027
12932
6883.4
13126
13897
13835
15607
9902.4
11648
14122
17546
18887
8448.2
19515
23966
12575
27171
21802
37184
10764
24472
18241
26299
9598.7
29697
12740
6673.6
18181
18306
48894
25568
20771
30727
11280
13660
36236
42700
29111
19605
24628
25152
28495
22485
21575
32683
37494
32479
40811
43240
52538
42399
76082
39287
59420
22884
26021
21637
32942
18783
13859
18046
23952
19118
15063
27947
12341
21127
30622
54400
34053
52474
36419
16003
28059
19732
11244
8573.1
32413
30497
21853
20607
55038
49725
13750
19080
33105
11307
24180
37719
22510
21727
31581
36257
48128
17320
11942
8177.9
24289
32040
17822
16122
27363
53677
50619
38594
18271
33943
21716
40885
34436
34626
50694
26167
36481
13510
19723
9137.1
9666
19724
12193
12022
27385
29671
35723
21819
10066
7899.1
51329
46885
44381
32795
42559
39428
50217
41422
28068
26987
12724
25579
19098
25053
18114
22785
20011
11280
18571
18406
9518.5
24648
27019
16310
10238
28231
32498
40988
13499
17959
26350
19327
19143
11802
13069
13366
11572
6018.5
21211
29196
5102.8
37520
57185
12768
11811
33139
17263
33221
35191
35488
53216
32004
33755
33758
30792
43277
61041
14276
20872
12500
12525
25396
24226
33355
24622
15156
19656
16251
14080
30389
12424
40399
30572
29233
30724
25145
39834
39321
45143
38114
36777
37017
54273
42045
40851
29251
36461
41654
42114
33727
24567
47399
51250
31221
32104
24404
46672
42682
35964
41811
39412
63503
37818
31593
57720
46216
40716
35204
54453
39896
69156
54718
51450
53180
67683
33626
50578
43288
57341
56210
48152
30626
25142
34718
12142
19490
24603
26279
31749
31262
32558
17631
30941
21965
27791
15359
15962
34451
16953
42408
35179
26440
20878
20407
25483
31730
30452
8806.8
7019.1
34284
26606
25978
25403
15118
21891
24563
7711.8
35491
28479
21311
8087.3
22956
14259
38037
41447
44598
30155
11049
10163
22215
25267
19743
15642
10462
18820
13750
7315.1
11848
25093
19362
31184
40298
26543
36497
27022
26125
52951
33896
21052
57975
26661
42139
36445
42816
47485
49812
36482
46152
42437
50227
53518
56962
19287
36877
36799
13603
18576
7541.5
12990
16648
37548
44726
23571
27509
13445
31940
13705
11702
20144
21315
25886
23509
49180
16076
26852
15173
7075.9
14266
22884
15827
12023
31471
19291
10129
14536
13951
20404
18306
44473
29046
34177
20681
23430
29944
19708
15521
11392
17040
13090
33031
26411
24652
24986
13117
39890
41342
10027
48141
19929
16544
14128
14522
9766.8
23263
9834.3
27676
22912
30646
13667
15636
16154
49898
36554
29689
15514
13179
6191.5
23211
31063
27321
32095
30669
22102
30823
41311
26269
41895
24678
11928
15709
14669
16928
26508
18444
34808
17997
16514
17659
27410
9490.6
32045
13881
16283
16081
29992
33282
25713
38821
13500
17681
30771
19472
14812
22270
14422
17856
12843
10447
16606
23294
16621
10392
8546.9
23568
37743
28172
30457
20383
20382
17125
15732
10376
48191
21390
42801
13358
7020
17341
33253
19362
30625
21049
22511
21730
32386
20379
17685
30648
11383
24341
47240
35312
45333
32613
23409
7933.4
15667
21815
15393
23033
21933
33213
12140
15900
30430
28307
12531
15782
24779
17804
16735
19928
15188
17396
21749
13264
25891
18833
24463
37086
14066
33516
37879
34451
45860
9287
29113
22684
14782
18770
25072
21148
24294
9293.1
15740
25916
27780
16338
11617
24358
23527
29655
20853
23960
15905
23633
20281
31344
20331
34213
17340
15806
23487
24265
22007
9278.9
28478
12142
25229
24561
11019
12469
17335
18347
20781
33786
36246
17541
15393
36032
39421
44330
38273
31179
21506
10309
24484
18078
13053
12416
9091.2
19723
14840
12528
12132
30394
21462
38576
15658
21910
23232
14026
23843
18698
22694
24731
40491
30326
7994.6
8539.7
11782
15821
14041
21010
27285
11995
14806
18084
32997
13409
11380
18484
15032
17605
24120
11029
16864
9815.6
28343
15464
61970
30540
38802
43666
66338
38651
28042
15963
29043
15966
24665
26323
15552
9016.1
7397.1
9021.4
18283
17180
27057
37318
35282
24813
21020
20728
26217
28759
15561
14324
19006
11371
15686
24986
37803
15880
24613
12631
15812
9333.2
17887
29225
32014
19848
15490
8724.9
11652
16653
33152
44967
29645
10014
15288
31981
24526
12411
8631.7
19978
13363
10289
9812
8710
15948
7949.3
7215.8
8548.7
23221
33677
15117
21343
16528
26087
30198
14037
17957
16277
14634
19456
27401
13837
23692
17432
11008
26162
10125
11526
12498
13742
15201
15027
28562
13791
14575
16261
28044
12839
21794
39824
24352
12468
33393
35595
18333
10078
14355
15019
12680
10497
26098
14330
8324
10539
9451
15876
25370
21742
38558
17383
40957
18751
18934
10196
17624
18978
13334
9473.3
8168.5
31574
22109
18134
22559
21942
24956
18659
26536
18907
10790
11271
11827
25614
20460
27890
26183
26299
20769
19783
15933
16490
37035
19207
21080
14860
12905
28632
19231
36798
44915
42983
15784
20750
12021
18602
15044
17074
9312.3
15219
9001.3
26445
14549
50805
18136
26302
17563
19309
8704
8468
15284
17358
17359
12073
24721
31614
14698
21377
14763
11959
17335
54927
33260
26781
15047
17186
17431
8322.6
14403
28590
19310
20997
16098
27308
30811
27034
11960
9568.7
15146
20149
23496
25593
43964
18716
19281
15229
15011
26741
14422
17833
24805
15826
24357
19304
11984
13783
16316
10232
29275
14860
48513
32793
9029.6
21350
23425
18386
17242
17826
13657
14929
18642
26356
17113
19735
16078
15509
28043
26666
17085
30645
27284
10680
36845
33683
39085
24046
10108
33081
19046
14655
23102
14274
13703
12323
17481
19869
20899
17577
22063
48642
48190
18225
19943
12399
11458
38174
17877
17419
19818
17859
8624.2
17034
13642
29642
25972
30498
24888
17367
17368
21827
20566
34020
32278
33862
31458
41401
17952
32124
32126
24125
19936
7593
18842
27751
14401
15930
11498
12573
22485
19460
17247
14581
14154
22410
31040
19266
33248
24329
19333
31201
11434
27378
12480
14944
32642
9813.6
19562
25557
15406
14241
12909
17896
15595
37929
32178
41939
44968
44102
19752
20070
24570
16557
10357
13217
18198
14480
13559
20209
13168
38179
19108
17582
13451
13271
12885
11372
19862
17891
8888.3
8338.9
10660
28135
16955
33995
23970
14541
28975
11019
20595
17481
13514
11882
10338
20383
19035
22199
18381
14240
7339.5
12232
12639
19160
14455
21285
26065
16661
8895.7
19353
13424
23013
15905
10339
12111
17535
15585
39190
18077
10190
23077
26591
26146
20665
29750
22120
61629
46622
20952
8252.9
14026
24325
22589
18366
11217
19860
31933
16879
18108
17542
16242
12581
15150
43055
30936
7267
11506
17284
17214
21567
25063
25250
21801
35719
25273
17235
21661
59699
71879
86138
59235
88424
97348
100290
80123
89452
101130
99709
62644
40290
88763
88592
105630
106070
116760
77223
23389
19492
9218.1
13622
21373
26601
29871
15830
17034
14694
15347
16539
39711
24927
33428
21917
33354
16536
55833
67491
31897
25722
43281
79382
8178.9
25560
20350
16176
14127
15241
68713
21974
28543
13361
21175
40402
15291
40790
58703
70171
33475
28625
26002
23620
30245
16780
16181
28498
24758
23482
18017
8389.1
54143
40968
24865
12588
21020
20978
16646
22946
11480
30547
16166
20495
28037
20772
12330
50325
40228
53877
29701
23538
25109
15920
31017
29670
27233
9643
36170
32184
35161
8054.7
25920
34158
19886
74539
46906
56574
49972
30232
27790
26225
36940
29361
8563.2
9219.3
101170
48841
82652
46702
43525
73577
11180
45466
17858
23565
67837
60760
20080
25246
23467
20528
26081
18868
15502
67597
28337
48743
7874.9
17657
17213
13628
22453
10892
19441
14831
48006
29704
25757
14856
19737
15614
16094
23816
23705
32167
11735
29025
17170
15998
58883
26177
38580
34426
46427
70497
29335
15846
16102
18209
55406
48391
43549
45120
18440
32573
37915
36407
64122
17954
22829
34302
29407
25950
57345
34914
49757
22254
13030
14908
23613
36614
20991
78014
20151
29573
16006
28074
31505
10733
43594
22171
20458
9631.3
11705
11792
35462
10809
12431
11162
10828
12510
40631
30684
31652
111040
25069
19483
37844
33965
39632
65436
88695
40448
43948
16063
81810
38612
8423.4
35595
11481
13581
32144
19639
14945
8670.8
21739
12983
12042
15640
26833
31413
90313
62357
103400
93645
90289
85577
65024
60001
66614
69314
41029
42234
23910
8215.6
42420
20974
47887
35074
35678
29119
13822
44954
58766
35468
39167
27423
24108
27251
38216
27439
22503
28349
20237
45397
16278
25125
21370
12181
21351
15618
11690
43020
53485
26999
21723
51185
16700
47920
16065
20313
19164
30349
14416
10663
24562
14404
27467
20723
19051
18281
26046
23168
25590
39740
20828
77317
36158
50903
39530
26406
41009
54388
10988
10571
56592
19377
7023
9273.6
10792
22714
26286
12471
21577
33793
14301
21247
17691
21567
85405
51360
59186
74296
45316
44701
17851
17505
28544
11751
9011.5
11905
6115.7
14201
17467
13393
19248
9166.6
18975
18964
46293
31812
10911
31067
16890
22767
9196.6
12370
12570
9362.5
49412
32222
19914
19450
24061
23004
20967
15462
11208
17378
36624
33182
60146
17557
26407
7758.3
19066
22616
17985
22143
14818
17236
23809
34059
62356
19023
20026
15650
21337
37039
27235
41513
14850
8599.6
18393
54275
45067
10625
24770
30885
31354
13022
15200
24053
16032
13190
22382
44330
49669
21586
24897
19899
30733
25542
30710
17267
12310
11768
24511
27186
31921
9987.6
24990
24752
12860
37093
10798
21789
9088.4
11015
25039
17781
17852
15247
11180
25751
25466
16355
15240
12501
10218
30871
35671
[truncated: 6,762 more rows]

## Sheet: Supp Fig 1b
Mean cellular fluorescence intensity
MG1655	uvrA-Ypet	DuvrA/pUvrA-Ypet
867.154	3028.41	6541.69
574.938	2177.6	6765.07
456.777	1738.91	7216.62
1466.67	2887.68	5893.52
1206.95	3197.08	5714.48
1300.5	1953.03	4960.47
513.027	1831.91	6359.27
359.583	1684.52	5078.2
600.447	1730.6	6117.38
524.199	1673.34	5444.16
489.715	2338.67	6060.01
1145.9	1791.46	7241.51
571.022	1609.76	6031.06
730.25	2024.82	9798.55
632.589	1622.84	7605.61
589.583	1196.29	4722.59
418.034	1714.37	7916.02
380.065	2186	9287.82
406.236	1859.74	6817.21
868.497	2104.08	5373.56
702.546	3338.33	5650.81
681.406	2460.51	5477.45
590.8	2205.3	7678.38
525.743	1954.71	6526
491.153	1919.53	7153.98
496.392	2972.81	8613.41
538.147	2943.53	5352.4
706.007	2214.5	6825.02
604.036	2767.51	7246.49
866.271	1424.19	5599.42
1010.02	1424.06	6028.03
656.528	3144.86	8641.34
833.774	1768.21	6721.65
554.426	1390.63	13022.5
526.097	1366.22	8780.47
259.256	1800.24	5516.04
455.395	2887.3	6460.81
678.237	1908.45	8037.56
1000.63	1579.03	8245.58
682.737	1508.25	13288
815.519	1494.34	11409.1
778.586	1602.05	9091.22
332.146	2180.8	6550.85
469.006	1743.15	6581.19
610.286	2512.82	6152.82
440.435	3453.85	5763.38
845.184	1624.47	6922.85
644.232	1841.34	7142.12
556.455	2076.46	5657.19
428.041	1629.99	6070.7
430.208	2195.43	6475.52
350.015	2059.57	7716.92
461.993	2166.57	8219.95
709.399	1888.48	6865.62
618.598	1402.1	8401.35
724.337	1794.32	5710.5
841.354	1967.1	6627.32
634.796	1818.49	6761.81
	1700	5634.65
	2283.43	5323.86
	1710.39	10480.1
	1860.95	17845.7
	2138.86	9199.12
	3569.67	9461.87
	1927.76	25029
	1867.42	18583.5
	1478.79	13020.3
	1997.12
	1788.64
	1829.31
	2082.19
	1867.65
	2430.88
	2229.65
	2894.54
	2002.15
	2696.78
	2149.3
	1570.2
	1864.17
	2455.15
	2834.5
	3012.12
	1903.09
	2481.05
	2183.01
	2930.19
	2892.84
	1900.74
	2123.06
	2013.05
	1830.05
	1668.38
	1626.84
	1507.19
	1323.25
	1566.87
	1767.7
	1673.78
	1689.78
	1645.24
	2206.35
	1809.32
	2260.82
	1780.46

## Sheet: Figure 3 and Supp Fig 2 and 3
	Counts			time interval (tD)			Time-lapse time (ttl)
	Figure 3a and Supplementary Figure 2a
	DuvrA DuvrB Dmfd/pUvrA-Ypet (N = 5 REPEATS)																	Supplementary Fig 2b
	0	0.1	0	0.2	0	0.5	0	1	0	2	0	4	0	8	0	10		ttl (s)	keffttl	errorbar
	0.1	4072	0.2	4244	0.5	4230	1	4385	2	3858	4	4714	8	4671	10	4753		0.1	0.5937	0.0096975
	0.2	1990	0.4	2010	1	1815	2	1733	4	1420	8	1782	16	1650	20	1668		0.2	0.65391	0.011216
	0.3	1159	0.6	1106	1.5	922	3	860	6	672	12	874	24	795	30	753		0.5	0.75846	0.021457
	0.4	753	0.8	636	2	530	4	500	8	368	16	496	32	425	40	378		1	0.82058	0.014564
	0.5	504	1	429	2.5	322	5	301	10	217	20	303	40	244	50	222		2	0.89609	0.022014
	0.6	361	1.2	280	3	203	6	201	12	141	24	206	48	155	60	145		4	0.86002	0.018849
	0.7	245	1.4	197	3.5	137	7	122	14	97	28	140	56	102	70	96		8	0.92509	0.021808
	0.8	181	1.6	135	4	89	8	71	16	71	32	94	64	60	80	65		10	0.95827	0.018249
	0.9	129	1.8	93	4.5	69	9	50	18	52	36	58	72	40	90	40
	Figure 3a and supplementary figure 2c
	uvrA-YPet DuvrB Dmfd (N = 3 REPEATS)																	Supplementary Fig 2d
	0	0.1	0	0.2	0	0.5	0	1	0	2	0	4	0	8	0	10		ttl (s)	keffttl	errorbar
	0.1	942	0.2	958	0.5	1050	1	1155	2	1325	4	1158	8	1207	10	1908		0.1	0.56918	0.022489
	0.2	451	0.4	447	1	425	2	453	4	529	8	405	16	386	20	627		0.2	0.67467	0.029876
	0.3	278	0.6	250	1.5	221	3	233	6	260	12	204	24	164	30	279		0.5	0.80429	0.025395
	0.4	176	0.8	144	2	111	4	137	8	148	16	117	32	93	40	150		1	0.80464	0.03833
	0.5	117	1	95	2.5	71	5	89	10	94	20	70	40	48	50	78		2	0.81374	0.033116
	0.6	81	1.2	68	3	45	6	64	12	60	24	44	48	37	60	46		4	0.91369	0.048178
	0.7	51	1.4	44	3.5	35	7	44	14	40	28	28	56	26	70	30		8	1.0391	0.033404
	0.8	43	1.6	27	4	27	8	32	16	29	32	21	64	18	80	19		10	1.0455	0.032232
	0.9	29	1.8	15	4.5	15	9	24	18	20	36	13	72	13	90	12
	Figure 3b and supplementary figure 2e
	DuvrA/pUvrA(D131-250)-YPet (N = 4 REPEATS)																	Supplementary Fig 2f
	0	0.1	0	0.2	0	0.5	0	1	0	2	0	4	0	8	0	10		ttl (s)	keffttl	errorbar
	0.1	10195	0.2	9986	0.5	8844	1	11263	2	11642	4	11036	8	12978	10	12288		0.1	0.47877	0.0075636
	0.2	5527	0.4	4983	1	4487	2	5790	4	5944	8	5070	16	5339	20	5247		0.2	0.55073	0.0089675
	0.3	3504	0.6	3016	1.5	2637	3	3434	6	3422	12	2725	24	2513	30	2454		0.5	0.55787	0.0091708
	0.4	2400	0.8	1991	2	1716	4	2185	8	2126	16	1573	32	1291	40	1266		1	0.55599	0.0080254
	0.5	1689	1	1380	2.5	1194	5	1468	10	1381	20	934	40	694	50	680		2	0.5814	0.0075941
	0.6	1211	1.2	980	3	837	6	1009	12	924	24	598	48	411	60	373		4	0.68985	0.0092491
	0.7	895	1.4	699	3.5	578	7	708	14	630	28	378	56	231	70	221		8	0.82694	0.0099491
	0.8	649	1.6	528	4	413	8	528	16	422	32	239	64	146	80	131		10	0.80347	0.0097581
	0.9	485	1.8	388	4.5	298	9	370	18	297	36	150	72	85	90	72
	Figure 3d
	uvrA-YPet Dmfd (N = 11 REPEATS)																	Supplementary Fig 2h
	0	0.1	0	0.2	0	0.5	0	1	0	2	0	4	0	8	0	10		ttl (s)	keffttl	errorbar
	0.1	3979	0.2	3724	0.5	3533	1	3496	2	3886	4	3721	8	4048	10	3356		0.1	0.67945	0.016082
	0.2	1780	0.4	1621	1	1318	2	1055	4	1130	8	836	16	770	20	601		0.2	0.73061	0.025277
	0.3	949	0.6	837	1.5	574	3	492	6	437	12	257	24	236	30	153		0.5	0.91416	0.019736
	0.4	584	0.8	490	2	305	4	231	8	200	16	93	32	97	40	57		1	1.0723	0.032987
	0.5	381	1	311	2.5	172	5	121	10	120	20	41	40	53	50	29		2	1.1717	0.018676
	0.6	240	1.2	191	3	109	6	77	12	80	24	26	48	36	60	14		4	1.4729	0.03735
	0.7	151	1.4	134	3.5	69	7	49	14	54	28	13	56	27	70	7		8	1.6054	0.017183
	0.8	105	1.6	96	4	44	8	27	16	31	32	8	64	20	80	3		10	1.7172	0.044388
	0.9	77	1.8	72	4.5	29	9	18	18	21	36	4	72	16	90	2
	Figure 3e and supplementary figure 2i
	uvrA-YPet uvrB(DbHG) Dmfd (N = 2 REPEATS)																	Supplementary Fig 2j
	0	0.1	0	0.2	0	0.5	0	1	0	2	0	4	0	8	0	10		ttl (s)	keffttl	errorbar
	0.1	1433	0.2	1485	0.5	1590	1	1723	2	2023	4	2545	8	3012	10	2542		0.1	0.54305	0.021868
	0.2	741	0.4	768	1	806	2	852	4	975	8	1211	16	1495	20	1210		0.2	0.54988	0.021266
	0.3	444	0.6	450	1.5	486	3	542	6	561	12	707	24	881	30	677		0.5	0.53793	0.02204
	0.4	288	0.8	290	2	327	4	360	8	370	16	451	32	552	40	421		1	0.52693	0.021895
	0.5	185	1	204	2.5	236	5	253	10	233	20	310	40	367	50	283		2	0.60066	0.02079
	0.6	141	1.2	146	3	159	6	191	12	174	24	212	48	228	60	200		4	0.60404	0.019288
	0.7	105	1.4	99	3.5	109	7	138	14	115	28	161	56	158	70	148		8	0.58692	0.015738
	0.8	80	1.6	61	4	92	8	115	16	86	32	111	64	108	80	109		10	0.62516	0.020227
	0.9	57	1.8	43	4.5	73	9	90	18	57	36	81	72	66	90	80
	Figure 3g and supplementary figure 3a
	uvrA-YPet DuvrB (N = 7 REPEATS)																	Supplementary Fig 3b
	0	0.1	0	0.2	0	0.5	0	1	0	2	0	4	0	8	0	10		ttl (s)	keffttl	errorbar
	0.1	2712	0.2	2471	0.5	2836	1	3093	2	3549	4	3708	8	4899	10	3738		0.1	0.66308	0.020013
	0.2	1227	0.4	1075	1	1215	2	1255	4	1441	8	1462	16	2020	20	1457		0.2	0.70403	0.020324
	0.3	669	0.6	579	1.5	644	3	626	6	737	12	747	24	1011	30	716		0.5	0.73179	0.021602
	0.4	449	0.8	352	2	378	4	373	8	439	16	425	32	592	40	378		1	0.78492	0.022527
	0.5	298	1	228	2.5	240	5	244	10	275	20	276	40	365	50	230		2	0.77993	0.025613
	0.6	210	1.2	147	3	161	6	164	12	198	24	180	48	234	60	141		4	0.80981	0.021907
	0.7	148	1.4	101	3.5	110	7	124	14	144	28	118	56	143	70	88		8	0.78506	0.015854
	0.8	104	1.6	70	4	71	8	97	16	103	32	90	64	85	80	58		10	0.85043	0.023805
	0.9	74	1.8	55	4.5	52	9	70	18	76	36	65	72	55	90	37

## Sheet: Figure 4 and Supp Fig 4
	Figure 4a, 4b and Supplementary Figure 4a
	uvrA-Ypet (N = 8 REPEATS)																	Supplementary Fig 4b
	0	0.1	0	0.2	0	0.5	0	1	0	2	0	4	0	8	0	10		ttl (s)	keffttl	errorbar
	0.1	2820	0.2	1774	0.5	2264	1	2894	2	2235	4	3086	8	2856	10	2182		0.1	0.73042	0.024836
	0.2	1191	0.4	669	1	782	2	935	4	611	8	668	16	624	20	416		0.2	0.89603	0.034612
	0.3	609	0.6	323	1.5	328	3	409	6	224	12	237	24	201	30	134		0.5	1.0009	0.028024
	0.4	398	0.8	164	2	177	4	181	8	81	16	93	32	66	40	36		1	1.0505	0.021106
	0.5	247	1	103	2.5	98	5	95	10	40	20	52	40	36	50	18		2	1.2457	0.025145
	0.6	181	1.2	62	3	64	6	54	12	24	24	25	48	18	60	5		4	1.4367	0.03808
	0.7	122	1.4	39	3.5	33	7	30	14	17	28	14	56	12	70	2		8	1.4784	0.027782
	0.8	72	1.6	22	4	20	8	25	16	12	32	9	64	8	80	2		10	1.6175	0.034721
	0.9	54	1.8	17	4.5	14	9	15	18	8	36	5	72	5	90	2
	Figure 4a, 4c and Supplementary Figure 4c
	uvrA-Ypet (rif+; N = 3 REPEATS)																	Supplementary Fig 4d
	0	0.1	0	0.2	0	0.5	0	1	0	2	0	4	0	8	0	10		ttl (s)	keffttl	errorbar
	0.1	1885	0.2	1725	0.5	1687	1	1903	2	1942	4	2218	8	1681	10	2314		0.1	0.60525	0.01314
	0.2	947	0.4	762	1	688	2	743	4	674	8	660	16	387	20	467		0.2	0.69545	0.025089
	0.3	520	0.6	424	1.5	387	3	364	6	298	12	233	24	121	30	129		0.5	0.76363	0.014423
	0.4	327	0.8	252	2	219	4	195	8	145	16	108	32	45	40	52		1	0.84052	0.039216
	0.5	215	1	153	2.5	129	5	118	10	68	20	57	40	20	50	22		2	0.99834	0.046752
	0.6	150	1.2	100	3	82	6	72	12	39	24	26	48	12	60	12		4	1.1699	0.034225
	0.7	108	1.4	70	3.5	63	7	50	14	24	28	15	56	8	70	10		8	1.457	0.059619
	0.8	78	1.6	47	4	44	8	30	16	15	32	13	64	4	80	6		10	1.5792	0.030902
	0.9	53	1.8	35	4.5	32	9	18	18	9	36	10	72	4	90	2
	Figure 4a, 4d and Supplementary Figure 4e
	DuvrA/pUvrA-Ypet (N = 3 REPEATS)																	Supplementary Fig 4f
	0	0.1	0	0.2	0	0.5	0	1	0	2	0	4	0	8	0	10		ttl (s)	keffttl	errorbar
	0.1	2118	0.2	2069	0.5	2321	1	1619	2	2323	4	2771	8	3941	10	2691		0.1	0.67395	0.020884
	0.2	950	0.4	842	1	867	2	573	4	725	8	795	16	1170	20	750		0.2	0.80655	0.021681
	0.3	547	0.6	416	1.5	409	3	264	6	296	12	298	24	395	30	243		0.5	0.8869	0.030051
	0.4	351	0.8	240	2	223	4	127	8	140	16	115	32	169	40	97		1	0.94735	0.029597
	0.5	220	1	136	2.5	132	5	67	10	79	20	48	40	71	50	42		2	1.0903	0.025838
	0.6	146	1.2	88	3	86	6	40	12	39	24	25	48	38	60	22		4	1.1914	0.030896
	0.7	92	1.4	58	3.5	53	7	24	14	22	28	13	56	19	70	14		8	1.1745	0.027242
	0.8	62	1.6	34	4	31	8	16	16	11	32	9	64	12	80	9		10	1.2517	0.035443
	0.9	42	1.8	29	4.5	20	9	9	18	4	36	5	72	6	90	6
	Figure 4a, 4e and Supplementary Figure 4g
	DuvrA/pUvrA-Ypet (rif+; N = 4 REPEATS)																	Supplementary Fig 4h
	0	0.1	0	0.2	0	0.5	0	1	0	2	0	4	0	8	0	10		ttl (s)	keffttl	errorbar
	0.1	4714	0.2	4180	0.5	3899	1	4244	2	4075	4	4480	8	3236	10	2960		0.1	0.74796	0.010386
	0.2	2048	0.4	1625	1	1361	2	1365	4	1169	8	1088	16	682	20	626		0.2	0.8407	0.014384
	0.3	1043	0.6	792	1.5	585	3	525	6	398	12	334	24	186	30	179		0.5	0.97088	0.0099833
	0.4	577	0.8	447	2	312	4	239	8	170	16	135	32	55	40	53		1	1.0797	0.017838
	0.5	352	1	268	2.5	168	5	123	10	75	20	56	40	23	50	13		2	1.2088	0.02879
	0.6	221	1.2	187	3	105	6	66	12	44	24	26	48	9	60	5		4	1.3757	0.029627
	0.7	145	1.4	121	3.5	68	7	34	14	20	28	15	56	3	70	2		8	1.5528	0.03618
	0.8	98	1.6	83	4	47	8	20	16	12	32	11	64	1	80	2		10	1.5075	0.032373
	0.9	72	1.8	62	4.5	28	9	14	18	5	36	8	72	0	90	0
	Supplementary Figure 4i
	UvrA-YPet intensity in Rif treated cells (N = 3 repeats)
		Cells		background
	time* (min)	mean	std	mean	std	Intensity	st dev
	0	1268.69	178.712	910.731	40.19	357.962	183.175
	45	1247.56	164.218	915.633	42.392	331.929	169.601
	90	1300.54	210.439	921.794	53.416	378.75	217.113
	135	1343.76	325.25	941.113	27.7	402.646	326.427
	* time after rifampicin treatment

## Sheet: Fig 5 and Supp Fig 5
	Figure 5c and supplementary figure 5a (0-25 min)
	uvrA-Ypet Dmfd (N = 4 REPEATS)											Supplementary Fig 5f (0 - 25 min)
	0	0.1	0.3	0.2	1	0.5	3	1	10	2		ttl (s)	keffttl	errorbar
	0.1	398	0.3	452	1	587	3	692	10	1114		0.1	0.57761	0.045259
	0.2	187	0.6	210	2	229	6	232	20	230		0.3	0.644	0.044592
	0.3	116	0.9	126	3	115	9	84	30	63		1	0.80481	0.027797
	0.4	75	1.2	75	4	65	12	39	40	20		3	1.0858	0.050052
	0.5	57	1.5	55	5	40	15	15	50	9		10	1.5905	0.077345
	0.6	35	1.8	40	6	23	18	8	60	4
	0.7	26	2.1	30	7	16	21	2	70	1
	0.8	18	2.4	23	8	8	24	1	80	0
	0.9	14	2.7	17	9	6	27	1	90	0
	Figure 5c and supplementary figure 5b (25 - 50 min)
	uvrA-Ypet Dmfd (N = 4 REPEATS)											Supplementary Fig 5f (25 - 50 min)
	0	0.1	0.3	0.2	1	0.5	3	1	10	2		ttl (s)	keffttl	errorbar
	0.1	684	0.3	899	1	1042	3	1199	10	1351		0.1	0.56544	0.039176
	0.2	354	0.6	360	2	381	6	360	20	343		0.3	0.81959	0.03425
	0.3	214	0.9	176	3	178	9	150	30	108		1	0.95247	0.047847
	0.4	129	1.2	92	4	84	12	71	40	36		3	1.1062	0.045205
	0.5	87	1.5	55	5	49	15	40	50	19		10	1.3461	0.034532
	0.6	64	1.8	44	6	31	18	17	60	5
	0.7	48	2.1	30	7	23	21	11	70	4
	0.8	32	2.4	17	8	12	24	10	80	3
	0.9	23	2.7	12	9	9	27	3	90	1
	Figure 5c and supplementary figure 5c (50 -75 min)
	uvrA-Ypet Dmfd (N = 4 REPEATS)											Supplementary Fig 5f (50 -75 min)
	0	0.1	0.3	0.2	1	0.5	3	1	10	2		ttl (s)	keffttl	errorbar
	0.1	807	0.3	697	1	1211	3	1807	10	1557		0.1	0.74583	0.040551
	0.2	341	0.6	309	2	422	6	510	20	381		0.3	0.74298	0.025768
	0.3	181	0.9	155	3	177	9	189	30	119		1	0.99711	0.029617
	0.4	100	1.2	87	4	78	12	84	40	48		3	1.2114	0.04865
	0.5	61	1.5	52	5	46	15	49	50	12		10	1.3878	0.057213
	0.6	36	1.8	36	6	28	18	25	60	6
	0.7	20	2.1	24	7	13	21	11	70	2
	0.8	12	2.4	13	8	9	24	6	80	1
	0.9	8	2.7	5	9	4	27	3	90	1
	Figure 5c and supplementary figure 5d (75 - 100 min)
	uvrA-Ypet Dmfd (N = 4 REPEATS)											Supplementary Fig 5f (75-100 min)
	0	0.1	0.3	0.2	1	0.5	3	1	10	2		ttl (s)	keffttl	errorbar
	0.1	1380	0.3	1092	1	1204	3	1110	10	1213		0.1	0.71902	0.032838
	0.2	601	0.6	464	2	363	6	290	20	285		0.3	0.79355	0.050395
	0.3	325	0.9	215	3	159	9	109	30	103		1	1.0869	0.061536
	0.4	184	1.2	123	4	80	12	43	40	45		3	1.257	0.047165
	0.5	116	1.5	78	5	48	15	18	50	18		10	1.3785	0.06341
	0.6	86	1.8	40	6	27	18	10	60	8
	0.7	58	2.1	32	7	18	21	6	70	3
	0.8	46	2.4	23	8	12	24	3	80	2
	0.9	33	2.7	15	9	6	27	3	90	1
	Figure 5c and supplementary figure 5e (all data)
	uvrA-Ypet Dmfd (N = 4 REPEATS)											Supplementary Fig 5g (all data)
	0	0.1	0.3	0.2	1	0.5	3	1	10	2		ttl (s)	keffttl	errorbar
	0.1	3694	0.3	3461	1	4043	3	4803	10	5823		0.1	0.66591	0.011061
	0.2	1680	0.6	1467	2	1396	6	1390	20	1396		0.3	0.77069	0.022928
	0.3	942	0.9	723	3	629	9	534	30	456		1	0.97282	0.02719
	0.4	555	1.2	400	4	307	12	237	40	177		3	1.1719	0.032487
	0.5	371	1.5	250	5	183	15	122	50	73		10	1.3909	0.018534
	0.6	256	1.8	166	6	109	18	60	60	31
	0.7	174	2.1	119	7	70	21	29	70	13
	0.8	123	2.4	78	8	41	24	20	80	6
	0.9	90	2.7	50	9	25	27	10	90	3

## Sheet: Figure 5b
Figure 5b
Mean cellular intensity																					Average of the mean cellular intensity
Cell1	Cell2	Cell3	Cell4	Cell5	Cell6	Cell7	Cell8	Cell9	Cell10	Cell11	Cell12	Cell13	Cell14	Cell15	Cell16	Cell17	Cell18	Cell19	Cell20		Time (min)	Mean	Standar deviation
1944.7	2213.9	1518.2	1939.5	829.55	3393.5	1569.9	1013.4	1683.8	1192.6	535.09	3241.6	1651	3881.6	1440.4	1802.3	1356.9	855.67	1414.4	1012.7		-5	1724.54	880.543
2397.1	1402	1424.2	2038.9	625.07	3675.4	1549.9	885.57	1349.2	746.14	727.08	2744.9	1609.6	2314.5	1762	2219.3	1789.2	856.67	1826.6	1717.2		0	1683.03	759.83
2102.1	1743.8	1636.3	1628.8	786.22	2955.4	1695.6	995.87	1376.4	792.04	642.34	2366.7	2293	2361.3	1378.7	1716.9	1143.3	777.74	1280.7	1208.3		5	1544.08	630.627
1919.3	1623.1	1508.6	1793.7	841.83	2253.8	1740.7	995.49	1317	1582.2	696.87	1745	1472.3	1821.4	1406	2331.7	1609.2	635.44	1497	722.39		10	1475.65	486.302
1850.5	1123.2	1487.9	1247.6	828.01	1915.3	1704.9	1049.4	1401.1	859.84	931.38	1600.1	1160.5	1700.7	611.51	2098	1200.2	567.17	1261	1212.3		15	1290.53	427.701
2180.6	1742.4	1505.4	1229.4	864.8	2089.2	1614.8	1637.6	1174.2	1977	974.1	1289.8	1268.9	1925.5	1637.6	1635.7	1221.8	712.13	1008.5	1246		20	1446.77	413.698
2249	1329	1376.5	1708.8	1013.1	2058.5	1719.7	1307.4	1179.5	2602.2	1267.3	1479.8	1693.3	1610.1	1521	1935.6	1019.2	534.16	984.62	1179.2		25	1488.4	482.597
1834.3	1789.8	1709.8	1587.5	1368	2738.3	1617.6	1848.7	1302	2393.8	1279.6	1988	1412	1185	1466.7	1959.7	1025.8	818.5	1533.8	1352.9		30	1610.59	449.873
1887.3	1443.9	1435.1	1468.1	1426.9	2307.2	1915	1501.2	1377.2	3189.2	1266	2712.9	1907.4	1308	1254	1782	1374.8	659.77	1342.7	1525.5		35	1654.21	561.774
2128.8	1812.1	956.04	1349.6	1622.9	2788.9	1914.9	1493.8	1611.7	3804.2	933.25	2069.7	2752.3	1481.8	1435.2	1776.2	1345.3	599.5	1120.9	1719		40	1735.8	732.37
1848.5	1979	804.74	1525.5	1683.8	2681.9	1968.5	1343.7	2024.5	4034.2	1000.4	2974.5	2157.5	1482.2	939.98	1995.7	1959.3	549.99	1364.2	2016.4		45	1816.73	795.209
2453.9	1885.5	815.14	1418	2056.6	2780.3	2347.3	1397.1	2252.9	4786.1	1211.9	1937.7	3486.4	1422.2	1244.9	1699	1573.7	473.51	1837.7	1978.6		50	1952.92	951.664
2498.4	2610.5	697.28	1354.1	2222.9	2428.5	2076.3	1309.1	1757.8	3856.4	1119.6	2685.2	3469.4	1625.7	1291.8	1395.7	1696.3	421.35	1939.2	1657.6		55	1905.66	855.157
1954.9	1809.6	757.78	1487.6	2144.4	2558.9	2107.7	1250.4	2105.3	3938.3	1089.1	2642.3	3335.6	1626.6	1830.8	1375.9	1460.6	531.15	2099	1770.7		60	1893.83	807.46
2229	2357.9	708.08	1161	1752.4	2424.9	2489.3	1293.5	1911.6	3970.8	1053.9	3204.9	3016.6	1542.1	1855.3	1307.2	1916.2	412.92	1784.1	1622.3		65	1900.7	859.456
1907.4	2729.5	905.89	1022	1465.5	2333.9	2537.8	1545.1	1525.5	3735.2	1166.1	3285.8	3390.2	1504.1	1803.4	1365.5	1865.8	239.46	2063.7	1535.3		70	1896.36	885.999
2243	2222.9	906.24	1129	1427.7	2534.3	2224.2	1460.2	1608	3422.2	1249.9	3166.2	2858.6	1559.9	1948.8	1062.9	1684.7	329.57	2382.3	1547.9		75	1848.43	785.051
2367.1	2903.8	1101.4	1052.7	1504	2987.9	2674.1	1430	1390.5	3661.3	948.83	2809.5	3251	1210.3	2015.7	1020.3	2055.4	467.4	2616.7	1683.8		80	1957.59	903.046
1896.2	2521	1084.4	1016.2	1562.8	2965.5	2203.5	1287.1	1592.2	3983.5	1292.8	2981.5	2591.4	1508.6	1842	1245.8	2099.5	598.92	2833.6	1691.2		85	1939.89	833.551
1721.3	2400.1	1253.5	971.39	1560.6	2842.6	2612.8	1214.9	1827.1	3918.4	1286.4	3035.5	2638.2	959.1	1931.3	997.71	2174.1	649.7	3081.3	1504.1		90	1929	879.822
1936	1866.7	1695.2	738.61	1537.6	3202.7	2503.8	1354.4	1711	3487.4	1077.3	3039.7	2861.2	1273.7	1756.9	1169.3	2048.2	631.63	2175.2	2481.3		95	1927.39	805.083
1913.5	1984.7	1774.5	791.68	1739.1	2858	2499.2	1629.2	1961.2	3605.3	1083.6	NaN	NaN	1075	1114.4	1241.7	1960.5	635.36	1927.4	2332.4		100	1784.82	747.106
1527.7	1545.6	1747.2	890.29	1805	2590.2	2515.3	1314.1	1771.1	3740.5	1010.3	NaN	NaN	1102.4	1270.2	1225.7	2024.2	751.24	1868.3	NaN		105	1688.2	740.393
1793.3	2364	1965.1	933.26	1974.9	2411.4	2680.5	NaN	1786.7	3457.9	1030.2	NaN	NaN	1069.7	1263.6	1516.3	2005.4	745.71	1910.1	NaN		110	1806.75	715.746
2096.1	1808.5	1779	898.04	1773.4	2396.5	2586.6	NaN	1660.4	3214.4	1233.4	NaN	NaN	1084.2	1306.2	1819.6	1944.5	614.44	1804	NaN		115	1751.21	651.305

## Sheet: Fig 5 and supp fig 6
	Figure 5d and supplementary figure 6a (0-25 min)
	uvrA-Ypet (N = 4 REPEATS)											Supplementary Fig 6f (0 - 25 min)
	0	0.1	0.3	0.2	1	0.5	3	1	10	2		ttl (s)	keffttl	errorbar
	0.1	784	0.3	580	1	1023	3	1298	10	1674		0.1	0.52021	0.020653
	0.2	423	0.6	285	2	455	6	454	20	358		0.3	0.56359	0.039879
	0.3	246	0.9	171	3	255	9	182	30	122		1	0.68672	0.028771
	0.4	161	1.2	109	4	145	12	91	40	45		3	0.99933	0.051118
	0.5	109	1.5	73	5	86	15	44	50	11		10	1.491	0.06449
	0.6	79	1.8	50	6	60	18	27	60	2
	0.7	57	2.1	35	7	42	21	16	70	0
	0.8	47	2.4	26	8	25	24	9	80	0
	0.9	32	2.7	17	9	19	27	5	90	0
	Figure 5d and supplementary figure 6b (25 - 50 min)
	uvrA-Ypet (N = 4 REPEATS)											Supplementary Fig 6f (25 - 50 min)
	0	0.1	0.3	0.2	1	0.5	3	1	10	2		ttl (s)	keffttl	errorbar
	0.1	1180	0.3	1233	1	1310	3	1972	10	2375		0.1	0.61644	0.027912
	0.2	570	0.6	503	2	540	6	592	20	496		0.3	0.74437	0.029749
	0.3	314	0.9	280	3	231	9	216	30	116		1	0.8309	0.021808
	0.4	203	1.2	176	4	125	12	114	40	45		3	1.1521	0.032006
	0.5	140	1.5	123	5	72	15	59	50	15		10	1.5321	0.037573
	0.6	95	1.8	77	6	48	18	28	60	7
	0.7	66	2.1	50	7	34	21	15	70	4
	0.8	50	2.4	34	8	20	24	10	80	3
	0.9	36	2.7	26	9	11	27	5	90	3
	Figure 5d and supplementary figure 6c (50 -75 min)
	uvrA-Ypet (N = 4 REPEATS)											Supplementary Fig 6f (50 -75 min)
	0	0.1	0.3	0.2	1	0.5	3	1	10	2		ttl (s)	keffttl	errorbar
	0.1	1237	0.3	1345	1	1639	3	1758	10	1502		0.1	0.59445	0.019914
	0.2	610	0.6	539	2	596	6	494	20	298		0.3	0.77866	0.027283
	0.3	352	0.9	273	3	278	9	204	30	101		1	0.93508	0.033585
	0.4	221	1.2	165	4	153	12	92	40	31		3	1.1757	0.047658
	0.5	145	1.5	94	5	86	15	50	50	15		10	1.5423	0.053058
	0.6	106	1.8	65	6	47	18	29	60	9
	0.7	78	2.1	48	7	22	21	21	70	5
	0.8	56	2.4	28	8	16	24	13	80	4
	0.9	44	2.7	19	9	9	27	9	90	4
	Figure 5d and supplementary figure 6d (75 - 100 min)
	uvrA-Ypet (N = 4 REPEATS)											Supplementary Fig 6f (75-100 min)
	0	0.1	0.3	0.2	1	0.5	3	1	10	2		ttl (s)	keffttl	errorbar
	0.1	1429	0.3	1104	1	760	3	809	10	881		0.1	0.63583	0.028023
	0.2	686	0.6	425	2	245	6	183	20	152		0.3	0.85607	0.037898
	0.3	390	0.9	212	3	100	9	68	30	39		1	1.0558	0.045342
	0.4	247	1.2	106	4	49	12	28	40	15		3	1.4306	0.055705
	0.5	150	1.5	58	5	25	15	17	50	6		10	1.7503	0.051521
	0.6	100	1.8	40	6	16	18	8	60	5
	0.7	82	2.1	30	7	11	21	4	70	1
	0.8	64	2.4	25	8	7	24	4	80	1
	0.9	42	2.7	14	9	6	27	2	90	1
	Figure 5d and supplementary figure 6e (all data)
	uvrA-Ypet (N = 4 REPEATS)											Supplementary Fig 6g (all data)
	0	0.1	0.3	0.2	1	0.5	3	1	10	2		ttl (s)	keffttl	errorbar
	0.1	4639	0.3	4268	1	4742	3	5842	10	6444		0.1	0.5865	0.011304
	0.2	2299	0.6	1758	2	1837	6	1727	20	1320		0.3	0.76016	0.016638
	0.3	1306	0.9	941	3	865	9	666	30	384		1	0.87323	0.013
	0.4	835	1.2	558	4	471	12	323	40	137		3	1.1622	0.022815
	0.5	549	1.5	348	5	270	15	169	50	47		10	1.5696	0.030516
	0.6	387	1.8	232	6	173	18	91	60	23
	0.7	284	2.1	162	7	108	21	56	70	10
	0.8	217	2.4	111	8	68	24	36	80	8
	0.9	154	2.7	74	9	45	27	20	90	8

## Sheet: Figure 5 and supp fig 7
	Figure 5d and supplementary figure 7a (0-25 min)
	mfd-Ypet (N = 4 REPEATS)											Supplementary Fig 6f (0 - 25 min)
	0	0.1	0.3	0.2	1	0.5	3	1	10	2		ttl (s)	keffttl	errorbar
	0.1	763	0.3	721	1	926	3	1351	10	1372		0.1	0.51715	0.017845
	0.2	400	0.6	361	2	436	6	600	20	381		0.3	0.50935	0.033516
	0.3	252	0.9	229	3	242	9	322	30	134		1	0.662	0.02201
	0.4	161	1.2	168	4	146	12	185	40	47		3	0.71889	0.028719
	0.5	117	1.5	114	5	95	15	107	50	21		10	1.2616	0.045605
	0.6	95	1.8	79	6	65	18	70	60	10
	0.7	65	2.1	59	7	41	21	47	70	4
	0.8	55	2.4	43	8	29	24	32	80	0
	0.9	42	2.7	30	9	17	27	21	90	0
	Figure 5d and supplementary figure 7b (25 - 50 min)
	mfd-Ypet (N = 4 REPEATS)											Supplementary Fig 7f (25 - 50 min)
	0	0.1	0.3	0.2	1	0.5	3	1	10	2		ttl (s)	keffttl	errorbar
	0.1	787	0.3	536	1	612	3	1044	10	867		0.1	0.60422	0.042653
	0.2	352	0.6	259	2	263	6	390	20	207		0.3	0.59619	0.044763
	0.3	215	0.9	143	3	145	9	182	30	66		1	0.71232	0.049441
	0.4	144	1.2	93	4	91	12	94	40	21		3	0.91022	0.045565
	0.5	98	1.5	68	5	59	15	51	50	10		10	1.3994	0.078233
	0.6	78	1.8	45	6	33	18	32	60	2
	0.7	54	2.1	34	7	23	21	21	70	0
	0.8	39	2.4	23	8	14	24	13	80	0
	0.9	28	2.7	18	9	6	27	8	90	0
	Figure 5d and supplementary figure 7c (50 -75 min)
	mfd-Ypet (N = 4 REPEATS)											Supplementary Fig 7f (50 -75 min)
	0	0.1	0.3	0.2	1	0.5	3	1	10	2		ttl (s)	keffttl	errorbar
	0.1	673	0.3	544	1	611	3	640	10	651		0.1	0.67387	0.054517
	0.2	306	0.6	234	2	228	6	189	20	136		0.3	0.68848	0.044742
	0.3	170	0.9	124	3	123	9	74	30	40		1	0.8229	0.071049
	0.4	99	1.2	76	4	76	12	39	40	18		3	1.1589	0.027551
	0.5	64	1.5	49	5	50	15	24	50	8		10	1.4884	0.086282
	0.6	39	1.8	36	6	33	18	15	60	4
	0.7	26	2.1	29	7	22	21	12	70	1
	0.8	20	2.4	23	8	14	24	5	80	0
	0.9	16	2.7	18	9	11	27	4	90	0
	Figure 5d and supplementary figure 7d (75 - 100 min)
	mfd-Ypet (N = 4 REPEATS)											Supplementary Fig 7f (75-100 min)
	0	0.1	0.3	0.2	1	0.5	3	1	10	2		ttl (s)	keffttl	errorbar
	0.1	590	0.3	425	1	476	3	505	10	290		0.1	0.63356	0.035987
	0.2	247	0.6	177	2	178	6	158	20	52		0.3	0.7306	0.059476
	0.3	160	0.9	99	3	115	9	74	30	12		1	0.74472	0.061684
	0.4	112	1.2	53	4	66	12	41	40	5		3	1.0504	0.079061
	0.5	71	1.5	39	5	38	15	19	50	2		10	1.6864	0.18015
	0.6	53	1.8	31	6	26	18	10	60	1
	0.7	40	2.1	24	7	21	21	4	70	0
	0.8	28	2.4	19	8	11	24	4	80	0
	0.9	19	2.7	16	9	5	27	4	90	0
	Figure 5d and supplementary figure 6e (all data)
	mfd-Ypet (N = 4 REPEATS)											Supplementary Fig 7g (all data)
	0	0.1	0.3	0.2	1	0.5	3	1	10	2		ttl (s)	keffttl	errorbar
	0.1	2830	0.3	2244	1	2632	3	3550	10	3297		0.1	0.60294	0.012254
	0.2	1308	0.6	1038	2	1115	6	1335	20	776		0.3	0.61712	0.031048
	0.3	797	0.9	598	3	624	9	656	30	253		1	0.71536	0.027151
	0.4	517	1.2	393	4	377	12	364	40	91		3	0.87377	0.019168
	0.5	348	1.5	270	5	241	15	203	50	39		10	1.4065	0.023331
	0.6	263	1.8	190	6	157	18	126	60	17
	0.7	183	2.1	145	7	105	21	84	70	5
	0.8	141	2.4	107	8	66	24	55	80	0
	0.9	105	2.7	83	9	36	27	38	90	0
